# Supplementary material for: Effect of Dihydroquercetin During Long-Last Growth of Yarrowia lipolytica Yeast: Anti-Aging Potential and Hormetic Properties
Source: Int J Mol Sci. 2024 Nov 22;25(23):12574. doi: 10.3390/ijms252312574 (PMC11641753; doi:10.3390/ijms252312574)
Supplement: Supplementary file 1 [file ijms-25-12574-s001.zip]

Archive with 1 entries (1 files):
- ijms-3312670-supplementary.pdf
